# Supplementary material for: Preparation of Anti-Zearalenone IgY and Development of an Indirect Competitive ELISA Method for the Measurement of Zearalenone in Post-Fermented Tea
Source: Foods. 2023 Dec 14;12(24):4478. doi: 10.3390/foods12244478 (PMC10742412; doi:10.3390/foods12244478)
Supplement: Supplementary file 1 [file foods-12-04478-s001.zip]

Archive with 1 entries (1 files):
- foods-2733789-supplementary.pdf
